# Supplementary material for: Clinical and Psychological Impact of COVID-19 on Maintenance Hemodialysis Patients: Hospitalization Burden, De Novo Anxiolytic Use, and Long-Term Survival
Source: Medicina (Kaunas). 2026 Apr 13;62(4):744. doi: 10.3390/medicina62040744 (PMC13117431; doi:10.3390/medicina62040744)
Supplement: Supplementary file 1 [file medicina-62-00744-s001.zip]

Archive with 1 entries (1 files):
- medicina-4215731-supplementary.pdf
